# Supplementary material for: Assessing the Relationship Between the Psychosocial Impact of Dental Aesthetics, Self-Esteem, and Dental Habits
Source: Dent J (Basel). 2026 Mar 12;14(3):165. doi: 10.3390/dj14030165 (PMC13025585; doi:10.3390/dj14030165)
Supplement: Supplementary file 1 [file dentistry-14-00165-s001.zip]

Archive with 2 entries (1 files):
- dentistry-4161036-supplementary/
- dentistry-4161036-supplementary/dentistry-4161036-supplementary.pdf
